# Supplementary material for: Integrated single-cell transcriptomic analysis identifies PF4+/PPBP+ megakaryocyte-like granulocytes associated with immune dysregulation in autoimmune diseases
Source: Biochem Biophys Rep. 2026 May 10;46:102615. doi: 10.1016/j.bbrep.2026.102615 (PMC13191102; doi:10.1016/j.bbrep.2026.102615)
Supplement: Multimedia component 2 [file mmc2.xlsx]

## Sheet: Sheet1
Characteristics	HC (n=3)	pSS (n=4)	RA (n=3)	SLE (n=3)	Total AD (n=10)	p-value(Subtypes)	p-value(AD vs HC)
Age (median [IQR])	46.00 [37.00, 47.00]	52.00 [47.25, 56.75]	50.00 [47.50, 50.50]	35.00 [31.50, 40.00]	47.00 [42.75, 50.75]	0.142	0.446
Gender (Female, n%)	3 (100%)	4 (100%)	3 (100%)	3 (100%)	10 (100%)	-	-
Gender (Male, n%)	0 (0%)	0 (0%)	0 (0%)	0 (0%)	0 (0%)	-	-
